# Supplementary material for: A new species in the Tetramorium solidum-group (Hymenoptera, Formicidae, Myrmicinae) from the Richtersveld National Park, South Africa, with an assessment of threats and conservation status
Source: Zookeys. 2020 Sep 3;965:55–71. doi: 10.3897/zookeys.965.52735 (PMC7483424; doi:10.3897/zookeys.965.52735)
Supplement: XML Treatment for Tetramorium nama [file zookeys.965.52735-treatment1.xml]

<!DOCTYPE tp:taxon-treatment
  PUBLIC "-//TaxonX//DTD Taxonomic Treatment Publishing DTD v0 20100105//EN" "tax-treatment-NSO.dtd">
<tp:taxon-treatment xmlns:tp="http://www.plazi.org/taxpub"><tp:treatment-meta><kwd-group><label>Taxon classification</label><kwd><named-content xmlns:xlink="http://www.w3.org/1999/xlink" content-type="kingdom">Animalia</named-content></kwd><kwd><named-content xmlns:xlink="http://www.w3.org/1999/xlink" content-type="order">Hymenoptera</named-content></kwd><kwd><named-content xmlns:xlink="http://www.w3.org/1999/xlink" content-type="family">Formicidae</named-content></kwd></kwd-group><mixed-citation publication-type="journal"><person-group><name><surname>Hawkes</surname><given-names>Peter G.</given-names></name></person-group><article-title>A new species in the <italic><tp:taxon-name><tp:taxon-name-part taxon-name-part-type="genus" reg="Tetramorium">Tetramorium</tp:taxon-name-part> <tp:taxon-name-part taxon-name-part-type="species" reg="solidum">solidum</tp:taxon-name-part></tp:taxon-name></italic>-group (<tp:taxon-name><tp:taxon-name-part taxon-name-part-type="order">Hymenoptera</tp:taxon-name-part></tp:taxon-name>, <tp:taxon-name><tp:taxon-name-part taxon-name-part-type="family">Formicidae</tp:taxon-name-part></tp:taxon-name>, <tp:taxon-name><tp:taxon-name-part taxon-name-part-type="subfamily">Myrmicinae</tp:taxon-name-part></tp:taxon-name>) from the Richtersveld National Park, South Africa, with an assessment of threats and conservation status</article-title><source>Zookeys</source><day>03</day><month>9</month><year>2020</year><volume>965</volume><fpage>55</fpage><lpage>71</lpage><pub-id pub-id-type="doi">10.3897/zookeys.965.52735</pub-id></mixed-citation></tp:treatment-meta><tp:nomenclature><tp:taxon-name><object-id xmlns:xlink="http://www.w3.org/1999/xlink" content-type="arpha" xlink:type="simple">7EC81B13-AFBB-5E20-A962-E1C8CE2056F3</object-id>
              <tp:taxon-name-part taxon-name-part-type="genus" reg="Tetramorium">Tetramorium</tp:taxon-name-part>
              <tp:taxon-name-part taxon-name-part-type="species" reg="nama">nama</tp:taxon-name-part>
              <object-id xmlns:xlink="http://www.w3.org/1999/xlink" content-type="zoobank" xlink:type="simple">http://zoobank.org/95780860-8777-4385-BF0F-19FE0027A692</object-id>
            </tp:taxon-name><tp:taxon-status xmlns:xlink="http://www.w3.org/1999/xlink" xlink:type="simple">sp. nov.</tp:taxon-status><xref ref-type="fig" rid="F1">Figures 1A–C</xref><xref ref-type="fig" rid="F2">, 2A</xref><xref ref-type="fig" rid="F3">, 3</xref></tp:nomenclature><tp:treatment-sec sec-type="type material" id="SECID0EYJAE"><title>Type material.</title><p><bold><italic>Holotype</italic>.</bold> South Africa • <bold>1worker</bold>; Northern Cape Province, Namakwa, Richtersveld National Park; <named-content xmlns:xlink="http://www.w3.org/1999/xlink" content-type="dwc:verbatimCoordinates" xlink:type="simple"><named-content content-type="geo-json" specific-use="{&#34;type&#34;:&#34;Point&#34;,&#34;coordinates&#34;:[17.112560,-28.057950]}" id="NCID0EIKAE" xlink:type="simple">28.05795S, 17.11256E</named-content></named-content> ±100 m; alt. 65 ±10 m a.s.l.; P.G. Hawkes, D. Molenaar, R.N. Ungerer leg.; 12–18 Sep. 2019; Collection number: ODM2019-T8-1; Pitfall trap; Point-mounted; <named-content xmlns:xlink="http://www.w3.org/1999/xlink" content-type="dwc:institutional_code" xlink:type="simple">SAMC</named-content> CASENT0818990.</p><p><bold><italic>Paratypes</italic>.</bold> South Africa • <bold>6 workers</bold>; same data as for holotype; Point-mounted; <abbrev xmlns:xlink="http://www.w3.org/1999/xlink" content-type="institution" xlink:title="AfriBugs Collection, Pretoria, South Africa" id="ABBRID0E5KAE" xlink:type="simple">AFRC</abbrev> CASENT0818735, CASENT0818736, <named-content xmlns:xlink="http://www.w3.org/1999/xlink" content-type="dwc:institutional_code" xlink:type="simple">BMNH</named-content> CASENT0818992, <named-content xmlns:xlink="http://www.w3.org/1999/xlink" content-type="dwc:institutional_code" xlink:type="simple">CASC</named-content> CASENT0818993, CASENT0818994, <named-content xmlns:xlink="http://www.w3.org/1999/xlink" content-type="dwc:institutional_code" xlink:type="simple">SAMC</named-content> CASENT0818991; • <bold>1 worker</bold>; same data as for holotype; 95% ethanol; <abbrev xmlns:xlink="http://www.w3.org/1999/xlink" content-type="institution" xlink:title="AfriBugs Collection, Pretoria, South Africa" id="ABBRID0E4LAE" xlink:type="simple">AFRC</abbrev> CASENT0819639.</p><fig id="F1" position="float" orientation="portrait"><object-id xmlns:xlink="http://www.w3.org/1999/xlink" content-type="doi" xlink:type="simple">10.3897/zookeys.965.52735.figure1</object-id><object-id xmlns:xlink="http://www.w3.org/1999/xlink" content-type="arpha" xlink:type="simple">3843AA39-5BBE-5677-8323-3126555966FC</object-id><label>Figure 1.</label><caption><p><italic><tp:taxon-name><tp:taxon-name-part taxon-name-part-type="genus" reg="Tetramorium">Tetramorium</tp:taxon-name-part> <tp:taxon-name-part taxon-name-part-type="species" reg="nama">nama</tp:taxon-name-part></tp:taxon-name></italic> sp. nov. <bold>A–C</bold> holotype worker, CASENT0818990: <bold>A</bold> full-face view <bold>B</bold> lateral view <bold>C</bold> dorsal view <bold>D</bold> map of Africa (inset, with South Africa shaded dark grey) and detail of South Africa (main image), showing known distribution of <italic><tp:taxon-name><tp:taxon-name-part taxon-name-part-type="genus" reg="Tetramorium">Tetramorium</tp:taxon-name-part> <tp:taxon-name-part taxon-name-part-type="species" reg="nama">nama</tp:taxon-name-part></tp:taxon-name></italic> sp. nov. (black dot), with a white outline indicating the Richtersveld National Park. (Photos by Bradley Reynolds, from <ext-link xmlns:xlink="http://www.w3.org/1999/xlink" xlink:type="simple" ext-link-type="uri" xlink:href="http://www.AntWeb.org">www.AntWeb.org</ext-link>)</p></caption><graphic xmlns:xlink="http://www.w3.org/1999/xlink" xlink:href="zookeys-965-055-g001.jpg" position="float" orientation="portrait" xlink:type="simple" id="oo_449149.jpg"><uri content-type="original_file" xlink:type="simple">https://binary.pensoft.net/fig/449149</uri></graphic></fig></tp:treatment-sec><tp:treatment-sec sec-type="diagnosis" id="SECID0EUNAE"><title>Diagnosis.</title><p><bold>Workers.</bold><italic><tp:taxon-name><tp:taxon-name-part taxon-name-part-type="genus" reg="Tetramorium">Tetramorium</tp:taxon-name-part> <tp:taxon-name-part taxon-name-part-type="species" reg="nama">nama</tp:taxon-name-part></tp:taxon-name></italic> sp. nov. is morphologically most similar to <italic><tp:taxon-name><tp:taxon-name-part taxon-name-part-type="genus" reg="Tetramorium">T.</tp:taxon-name-part> <tp:taxon-name-part taxon-name-part-type="species" reg="grandinode">grandinode</tp:taxon-name-part></tp:taxon-name></italic> Santschi, 1913, with which it shares almost identical cephalic sculpture, but can be easily separated from this species by the following characters: in <italic><tp:taxon-name><tp:taxon-name-part taxon-name-part-type="genus" reg="Tetramorium">T.</tp:taxon-name-part> <tp:taxon-name-part taxon-name-part-type="species" reg="nama">nama</tp:taxon-name-part></tp:taxon-name></italic> sp. nov., the longitudinal costulae on the dorsum of the promesonotum run parallel and separate all the way to the anterior pronotal margin (Figure <xref ref-type="fig" rid="F2">2A</xref>), whereas in <italic><tp:taxon-name><tp:taxon-name-part taxon-name-part-type="genus" reg="Tetramorium">T.</tp:taxon-name-part> <tp:taxon-name-part taxon-name-part-type="species" reg="grandinode">grandinode</tp:taxon-name-part></tp:taxon-name></italic> the costulae become strongly arcuate anteriorly, with lines from either side of the midline usually joining medially and forming a nested set of hyperbolic curves (Figure <xref ref-type="fig" rid="F2">2B</xref>); in <italic><tp:taxon-name><tp:taxon-name-part taxon-name-part-type="genus" reg="Tetramorium">T.</tp:taxon-name-part> <tp:taxon-name-part taxon-name-part-type="species" reg="nama">nama</tp:taxon-name-part></tp:taxon-name></italic> sp. nov., the petiole dorsum is much longer and has irregular concentric or whorled to irregularly transverse costulate sculpture (Figure <xref ref-type="fig" rid="F2">2A</xref>), while in <italic><tp:taxon-name><tp:taxon-name-part taxon-name-part-type="genus" reg="Tetramorium">T.</tp:taxon-name-part> <tp:taxon-name-part taxon-name-part-type="species" reg="grandinode">grandinode</tp:taxon-name-part></tp:taxon-name></italic> the petiole node is very short and has strong transverse costulae on its dorsal surface (Figure <xref ref-type="fig" rid="F2">2B</xref>). The petiole node in <italic><tp:taxon-name><tp:taxon-name-part taxon-name-part-type="genus" reg="Tetramorium">T.</tp:taxon-name-part> <tp:taxon-name-part taxon-name-part-type="species" reg="nama">nama</tp:taxon-name-part></tp:taxon-name></italic> sp. nov. is narrower (only slightly wider than the distance between the propodeal spine tips) than in <italic><tp:taxon-name><tp:taxon-name-part taxon-name-part-type="genus" reg="Tetramorium">T.</tp:taxon-name-part> <tp:taxon-name-part taxon-name-part-type="species" reg="grandinode">grandinode</tp:taxon-name-part></tp:taxon-name></italic> (in which the petiole node is ca. 1.4–1.5 times wider than the distance between the propodeal spine tips). From <italic><tp:taxon-name><tp:taxon-name-part taxon-name-part-type="genus" reg="Tetramorium">T.</tp:taxon-name-part> <tp:taxon-name-part taxon-name-part-type="species" reg="lerouxi">lerouxi</tp:taxon-name-part></tp:taxon-name></italic> Mbanyana, Robertson &amp; Hita Garcia, 2018, the only other glabrous species with the petiole node distinctly laterally expanded, <italic><tp:taxon-name><tp:taxon-name-part taxon-name-part-type="genus" reg="Tetramorium">T.</tp:taxon-name-part> <tp:taxon-name-part taxon-name-part-type="species" reg="nama">nama</tp:taxon-name-part></tp:taxon-name></italic> sp. nov. can be readily distinguished by the sculpture of the dorsal mesosoma and petiole segments as indicated in the key. <italic><tp:taxon-name><tp:taxon-name-part taxon-name-part-type="genus" reg="Tetramorium">T.</tp:taxon-name-part> <tp:taxon-name-part taxon-name-part-type="species" reg="nama">nama</tp:taxon-name-part></tp:taxon-name></italic> sp. nov. shares similar head, mesosoma, petiole and postpetiole sculpture with <italic><tp:taxon-name><tp:taxon-name-part taxon-name-part-type="genus" reg="Tetramorium">T.</tp:taxon-name-part> <tp:taxon-name-part taxon-name-part-type="species" reg="duncani">duncani</tp:taxon-name-part></tp:taxon-name></italic> Mbanyana, Robertson &amp; Hita Garcia, 2018, but can be distinguished from this species as the former has substantially longer propodeal spines (<abbrev xmlns:xlink="http://www.w3.org/1999/xlink" xlink:title="Propodeal spine index" id="ABBRID0EQSAE" xlink:type="simple">PSLI2</abbrev> 23–25 vs. 12–17) a much shorter petiole node (<abbrev xmlns:xlink="http://www.w3.org/1999/xlink" xlink:title="Lateral petiole index" id="ABBRID0EUSAE" xlink:type="simple">LPeI</abbrev> 66–70 vs. 78–96), a distinct subpetiolar process (which <italic><tp:taxon-name><tp:taxon-name-part taxon-name-part-type="genus" reg="Tetramorium">T.</tp:taxon-name-part> <tp:taxon-name-part taxon-name-part-type="species" reg="duncani">duncani</tp:taxon-name-part></tp:taxon-name></italic> lacks) and a much less pronounced sub-postpetiolar process (very well-developed in <italic><tp:taxon-name><tp:taxon-name-part taxon-name-part-type="genus" reg="Tetramorium">T.</tp:taxon-name-part> <tp:taxon-name-part taxon-name-part-type="species" reg="duncani">duncani</tp:taxon-name-part></tp:taxon-name></italic>).</p><fig id="F2" position="float" orientation="portrait"><object-id xmlns:xlink="http://www.w3.org/1999/xlink" content-type="doi" xlink:type="simple">10.3897/zookeys.965.52735.figure2</object-id><object-id xmlns:xlink="http://www.w3.org/1999/xlink" content-type="arpha" xlink:type="simple">D706475D-27B2-57E2-9899-10AD35915DFA</object-id><label>Figure 2.</label><caption><p>Dorsal view of mesosoma and petiole segments <bold>A</bold><italic><tp:taxon-name><tp:taxon-name-part taxon-name-part-type="genus" reg="Tetramorium">Tetramorium</tp:taxon-name-part> <tp:taxon-name-part taxon-name-part-type="species" reg="nama">nama</tp:taxon-name-part></tp:taxon-name></italic> sp. nov. holotype worker, CASENT0818990 <bold>B</bold><italic><tp:taxon-name><tp:taxon-name-part taxon-name-part-type="genus" reg="Tetramorium">T.</tp:taxon-name-part> <tp:taxon-name-part taxon-name-part-type="species" reg="grandinode">grandinode</tp:taxon-name-part></tp:taxon-name></italic>, CASENT0818846. (Photos by Peter Hawkes, from <ext-link xmlns:xlink="http://www.w3.org/1999/xlink" xlink:type="simple" ext-link-type="uri" xlink:href="http://www.AntWeb.org">www.AntWeb.org</ext-link>)</p></caption><graphic xmlns:xlink="http://www.w3.org/1999/xlink" xlink:href="zookeys-965-055-g002.jpg" position="float" orientation="portrait" xlink:type="simple" id="oo_449150.jpg"><uri content-type="original_file" xlink:type="simple">https://binary.pensoft.net/fig/449150</uri></graphic></fig><p>It should be noted that some specimens referred by <xref ref-type="bibr" rid="B10">Mbanyana et al. (2018)</xref> to <italic><tp:taxon-name><tp:taxon-name-part taxon-name-part-type="genus" reg="Tetramorium">T.</tp:taxon-name-part> <tp:taxon-name-part taxon-name-part-type="species" reg="grandinode">grandinode</tp:taxon-name-part></tp:taxon-name></italic> have substantially narrower petiole and postpetiole nodes than seen in typical <italic><tp:taxon-name><tp:taxon-name-part taxon-name-part-type="genus" reg="Tetramorium">T.</tp:taxon-name-part> <tp:taxon-name-part taxon-name-part-type="species" reg="grandinode">grandinode</tp:taxon-name-part></tp:taxon-name></italic> sensu <xref ref-type="bibr" rid="B3">Bolton (1980)</xref>. As a result, <xref ref-type="bibr" rid="B10">Mbanyana et al. (2018)</xref> reported for <italic><tp:taxon-name><tp:taxon-name-part taxon-name-part-type="genus" reg="Tetramorium">T.</tp:taxon-name-part> <tp:taxon-name-part taxon-name-part-type="species" reg="grandinode">grandinode</tp:taxon-name-part></tp:taxon-name></italic> extreme ranges of <abbrev xmlns:xlink="http://www.w3.org/1999/xlink" xlink:title="Petiolar node index" id="ABBRID0EJWAE" xlink:type="simple">PeNI</abbrev> (56–83) and <abbrev xmlns:xlink="http://www.w3.org/1999/xlink" xlink:title="Postpetiolar node index" id="ABBRID0ENWAE" xlink:type="simple">PpNI</abbrev> (68–110) which respectively overlap with the ranges they presented for 13 and eight of the 18 other <italic><tp:taxon-name><tp:taxon-name-part taxon-name-part-type="genus" reg="Tetramorium"/><tp:taxon-name-part taxon-name-part-type="species" reg="solidum">solidum</tp:taxon-name-part></tp:taxon-name></italic>-group species they listed, as well as those of <italic><tp:taxon-name><tp:taxon-name-part taxon-name-part-type="genus" reg="Tetramorium">T.</tp:taxon-name-part> <tp:taxon-name-part taxon-name-part-type="species" reg="nama">nama</tp:taxon-name-part></tp:taxon-name></italic>. However, <xref ref-type="bibr" rid="B10">Mbanyana et al. (2018)</xref> did not formally integrate their atypical material into <italic><tp:taxon-name><tp:taxon-name-part taxon-name-part-type="genus" reg="Tetramorium">T.</tp:taxon-name-part> <tp:taxon-name-part taxon-name-part-type="species" reg="grandinode">grandinode</tp:taxon-name-part></tp:taxon-name></italic> and provide an updated and expanded description to accommodate these specimens. Both their key and diagnosis thus follow <xref ref-type="bibr" rid="B3">Bolton (1980)</xref> in emphasising the extremely broad petiole and postpetiole nodes as the main identifying characters for this species. Any atypical specimens listed by <xref ref-type="bibr" rid="B10">Mbanyana et al. (2018)</xref> with <abbrev xmlns:xlink="http://www.w3.org/1999/xlink" xlink:title="Postpetiolar node index" id="ABBRID0E4XAE" xlink:type="simple">PpNI</abbrev> near or below that of <italic><tp:taxon-name><tp:taxon-name-part taxon-name-part-type="genus" reg="Tetramorium">T.</tp:taxon-name-part> <tp:taxon-name-part taxon-name-part-type="species" reg="lerouxi">lerouxi</tp:taxon-name-part></tp:taxon-name></italic> (<abbrev xmlns:xlink="http://www.w3.org/1999/xlink" xlink:title="Postpetiolar node index" id="ABBRID0EMYAE" xlink:type="simple">PpNI</abbrev> 78–80) or <italic><tp:taxon-name><tp:taxon-name-part taxon-name-part-type="genus" reg="Tetramorium">T.</tp:taxon-name-part> <tp:taxon-name-part taxon-name-part-type="species" reg="nama">nama</tp:taxon-name-part></tp:taxon-name></italic> sp. nov. (<abbrev xmlns:xlink="http://www.w3.org/1999/xlink" xlink:title="Postpetiolar node index" id="ABBRID0E2YAE" xlink:type="simple">PpNI</abbrev> 71–76) will thus fail to key to <italic><tp:taxon-name><tp:taxon-name-part taxon-name-part-type="genus" reg="Tetramorium">T.</tp:taxon-name-part> <tp:taxon-name-part taxon-name-part-type="species" reg="grandinode">grandinode</tp:taxon-name-part></tp:taxon-name></italic> and cannot be considered to fall within this species as defined by the most recent description (<xref ref-type="bibr" rid="B3">Bolton 1980</xref>) and diagnosis (<xref ref-type="bibr" rid="B10">Mbanyana et al. 2018</xref>). <italic><tp:taxon-name><tp:taxon-name-part taxon-name-part-type="genus" reg="Tetramorium">Tetramorium</tp:taxon-name-part> <tp:taxon-name-part taxon-name-part-type="species" reg="nama">nama</tp:taxon-name-part></tp:taxon-name></italic> sp. nov. is therefore distinguished here from typical <italic><tp:taxon-name><tp:taxon-name-part taxon-name-part-type="genus" reg="Tetramorium">T.</tp:taxon-name-part> <tp:taxon-name-part taxon-name-part-type="species" reg="grandinode">grandinode</tp:taxon-name-part></tp:taxon-name></italic> only. The placement of the atypical material referred to the latter by <xref ref-type="bibr" rid="B10">Mbanyana et al. (2018)</xref> requires future re-evaluation; some of this material may prove to belong to <italic><tp:taxon-name><tp:taxon-name-part taxon-name-part-type="genus" reg="Tetramorium">T.</tp:taxon-name-part> <tp:taxon-name-part taxon-name-part-type="species" reg="nama">nama</tp:taxon-name-part></tp:taxon-name></italic> sp. nov, and/or may represent additional undescribed species.</p></tp:treatment-sec><tp:treatment-sec sec-type="description" id="SECID0EX1AE"><title>Description.</title><p><bold>Workers. Measurements. <italic>Holotype</italic></bold> CASENT0818990: <abbrev xmlns:xlink="http://www.w3.org/1999/xlink" xlink:title="Head length" id="ABBRID0EB2AE" xlink:type="simple">HL</abbrev> 1.21, <abbrev xmlns:xlink="http://www.w3.org/1999/xlink" xlink:title="Head length 2" id="ABBRID0EF2AE" xlink:type="simple">HL2</abbrev> 1.17, <abbrev xmlns:xlink="http://www.w3.org/1999/xlink" xlink:title="Head width" id="ABBRID0EJ2AE" xlink:type="simple">HW</abbrev> 1.10, <abbrev xmlns:xlink="http://www.w3.org/1999/xlink" xlink:title="Scape length" id="ABBRID0EN2AE" xlink:type="simple">SL</abbrev> 0.85, <abbrev xmlns:xlink="http://www.w3.org/1999/xlink" xlink:title="Eye length" id="ABBRID0ER2AE" xlink:type="simple">EL</abbrev> 0.31, <abbrev xmlns:xlink="http://www.w3.org/1999/xlink" xlink:title="Pronotal height" id="ABBRID0EV2AE" xlink:type="simple">PH</abbrev> 0.56, <abbrev xmlns:xlink="http://www.w3.org/1999/xlink" xlink:title="Pronotal width" id="ABBRID0EZ2AE" xlink:type="simple">PW</abbrev> 0.74, <abbrev xmlns:xlink="http://www.w3.org/1999/xlink" xlink:title="Weber’s length" id="ABBRID0E42AE" xlink:type="simple">WL</abbrev> 1.32, <abbrev xmlns:xlink="http://www.w3.org/1999/xlink" xlink:title="Propodeal spine length" id="ABBRID0EB3AE" xlink:type="simple">PSL</abbrev> 0.28, <abbrev xmlns:xlink="http://www.w3.org/1999/xlink" xlink:title="Petiolar node height" id="ABBRID0EF3AE" xlink:type="simple">PTH</abbrev> 0.42, <abbrev xmlns:xlink="http://www.w3.org/1999/xlink" xlink:title="Petiolar node length" id="ABBRID0EJ3AE" xlink:type="simple">PTL</abbrev> 0.29, <abbrev xmlns:xlink="http://www.w3.org/1999/xlink" xlink:title="Petiolar node width" id="ABBRID0EN3AE" xlink:type="simple">PTW</abbrev> 0.43, <abbrev xmlns:xlink="http://www.w3.org/1999/xlink" xlink:title="Postpetiole height" id="ABBRID0ER3AE" xlink:type="simple">PPH</abbrev> 0.42, <abbrev xmlns:xlink="http://www.w3.org/1999/xlink" xlink:title="Postpetiole length" id="ABBRID0EV3AE" xlink:type="simple">PPL</abbrev> 0.29, <abbrev xmlns:xlink="http://www.w3.org/1999/xlink" xlink:title="Postpetiole width" id="ABBRID0EZ3AE" xlink:type="simple">PPW</abbrev> 0.56. <bold>Indices</bold>: <abbrev xmlns:xlink="http://www.w3.org/1999/xlink" xlink:title="Cephalic index" id="ABBRID0E63AE" xlink:type="simple">CI</abbrev> 91, <abbrev xmlns:xlink="http://www.w3.org/1999/xlink" xlink:title="Cephalic index 2" id="ABBRID0ED4AE" xlink:type="simple">CI2</abbrev> 94, <abbrev xmlns:xlink="http://www.w3.org/1999/xlink" xlink:title="Dorsal mesosoma index" id="ABBRID0EH4AE" xlink:type="simple">DMI</abbrev> 56, <abbrev xmlns:xlink="http://www.w3.org/1999/xlink" xlink:title="Dorsal petiole index" id="ABBRID0EL4AE" xlink:type="simple">DPeI</abbrev> 147, <abbrev xmlns:xlink="http://www.w3.org/1999/xlink" xlink:title="Dorsal postpetiole index" id="ABBRID0EP4AE" xlink:type="simple">DPpI</abbrev> 191, <abbrev xmlns:xlink="http://www.w3.org/1999/xlink" xlink:title="Ocular index" id="ABBRID0ET4AE" xlink:type="simple">OI</abbrev> 28, <abbrev xmlns:xlink="http://www.w3.org/1999/xlink" xlink:title="Scape index" id="ABBRID0EX4AE" xlink:type="simple">SI</abbrev> 77, <abbrev xmlns:xlink="http://www.w3.org/1999/xlink" xlink:title="Lateral mesosoma index" id="ABBRID0E24AE" xlink:type="simple">LMI</abbrev> 42, <abbrev xmlns:xlink="http://www.w3.org/1999/xlink" xlink:title="Propodeal spine index" id="ABBRID0E64AE" xlink:type="simple">PSLI</abbrev> 23, <abbrev xmlns:xlink="http://www.w3.org/1999/xlink" xlink:title="Propodeal spine index" id="ABBRID0ED5AE" xlink:type="simple">PSLI2</abbrev> 24, <abbrev xmlns:xlink="http://www.w3.org/1999/xlink" xlink:title="Petiolar node index" id="ABBRID0EH5AE" xlink:type="simple">PeNI</abbrev> 58, <abbrev xmlns:xlink="http://www.w3.org/1999/xlink" xlink:title="Lateral petiole index" id="ABBRID0EL5AE" xlink:type="simple">LPeI</abbrev> 70), <abbrev xmlns:xlink="http://www.w3.org/1999/xlink" xlink:title="Lateral postpetiole index" id="ABBRID0EP5AE" xlink:type="simple">LPpI</abbrev> 69, <abbrev xmlns:xlink="http://www.w3.org/1999/xlink" xlink:title="Postpetiolar node index" id="ABBRID0ET5AE" xlink:type="simple">PpNI</abbrev> 76, <abbrev xmlns:xlink="http://www.w3.org/1999/xlink" xlink:title="Postpetiole index" id="ABBRID0EX5AE" xlink:type="simple">PPI</abbrev> 130 (all measurements in mm, indices as percentage).</p><p><bold><italic>Paratypes</italic></bold> (6 measured, mean including holotype in parentheses): <abbrev xmlns:xlink="http://www.w3.org/1999/xlink" xlink:title="Head length" id="ABBRID0EC6AE" xlink:type="simple">HL</abbrev> 1.14–1.22 (1.19), <abbrev xmlns:xlink="http://www.w3.org/1999/xlink" xlink:title="Head length 2" id="ABBRID0EG6AE" xlink:type="simple">HL2</abbrev> 1.11–1.19 (1.15), <abbrev xmlns:xlink="http://www.w3.org/1999/xlink" xlink:title="Head width" id="ABBRID0EK6AE" xlink:type="simple">HW</abbrev> 1.04–1.13 (1.09), <abbrev xmlns:xlink="http://www.w3.org/1999/xlink" xlink:title="Scape length" id="ABBRID0EO6AE" xlink:type="simple">SL</abbrev> 0.80–0.86 (0.83), <abbrev xmlns:xlink="http://www.w3.org/1999/xlink" xlink:title="Eye length" id="ABBRID0ES6AE" xlink:type="simple">EL</abbrev> 0.30–0.33 (0.32), <abbrev xmlns:xlink="http://www.w3.org/1999/xlink" xlink:title="Pronotal height" id="ABBRID0EW6AE" xlink:type="simple">PH</abbrev> 0.54–0.56 (0.55), <abbrev xmlns:xlink="http://www.w3.org/1999/xlink" xlink:title="Pronotal width" id="ABBRID0E16AE" xlink:type="simple">PW</abbrev> 0.68–0.75 (0.73), <abbrev xmlns:xlink="http://www.w3.org/1999/xlink" xlink:title="Weber’s length" id="ABBRID0E56AE" xlink:type="simple">WL</abbrev> 1.17–1.32 (1.24), <abbrev xmlns:xlink="http://www.w3.org/1999/xlink" xlink:title="Propodeal spine length" id="ABBRID0EDAAG" xlink:type="simple">PSL</abbrev> 0.26–0.29 (0.27), <abbrev xmlns:xlink="http://www.w3.org/1999/xlink" xlink:title="Petiolar node height" id="ABBRID0EHAAG" xlink:type="simple">PTH</abbrev> 0.38–0.43 (0.41), <abbrev xmlns:xlink="http://www.w3.org/1999/xlink" xlink:title="Petiolar node length" id="ABBRID0ELAAG" xlink:type="simple">PTL</abbrev> 0.27–0.29 (0.28), <abbrev xmlns:xlink="http://www.w3.org/1999/xlink" xlink:title="Petiolar node width" id="ABBRID0EPAAG" xlink:type="simple">PTW</abbrev> 0.39–0.44 (0.42), <abbrev xmlns:xlink="http://www.w3.org/1999/xlink" xlink:title="Postpetiole height" id="ABBRID0ETAAG" xlink:type="simple">PPH</abbrev> 0.39–0.43 (0.42), <abbrev xmlns:xlink="http://www.w3.org/1999/xlink" xlink:title="Postpetiole length" id="ABBRID0EXAAG" xlink:type="simple">PPL</abbrev> 0.26–0.29 (0.28), <abbrev xmlns:xlink="http://www.w3.org/1999/xlink" xlink:title="Postpetiole width" id="ABBRID0E2AAG" xlink:type="simple">PPW</abbrev> 0.49–0.56 (0.53). <bold>Indices</bold>: <abbrev xmlns:xlink="http://www.w3.org/1999/xlink" xlink:title="Cephalic index" id="ABBRID0EBBAG" xlink:type="simple">CI</abbrev> 90–93 (92), <abbrev xmlns:xlink="http://www.w3.org/1999/xlink" xlink:title="Cephalic index 2" id="ABBRID0EFBAG" xlink:type="simple">CI2</abbrev> 94–96 (95), <abbrev xmlns:xlink="http://www.w3.org/1999/xlink" xlink:title="Dorsal mesosoma index" id="ABBRID0EJBAG" xlink:type="simple">DMI</abbrev> 58–60 (59), <abbrev xmlns:xlink="http://www.w3.org/1999/xlink" xlink:title="Dorsal petiole index" id="ABBRID0ENBAG" xlink:type="simple">DPeI</abbrev> 148–158 (152), <abbrev xmlns:xlink="http://www.w3.org/1999/xlink" xlink:title="Dorsal postpetiole index" id="ABBRID0ERBAG" xlink:type="simple">DPpI</abbrev> 184–201 (194), <abbrev xmlns:xlink="http://www.w3.org/1999/xlink" xlink:title="Ocular index" id="ABBRID0EVBAG" xlink:type="simple">OI</abbrev> 28–30 (29), <abbrev xmlns:xlink="http://www.w3.org/1999/xlink" xlink:title="Scape index" id="ABBRID0EZBAG" xlink:type="simple">SI</abbrev> 74–77 (76), <abbrev xmlns:xlink="http://www.w3.org/1999/xlink" xlink:title="Lateral mesosoma index" id="ABBRID0E4BAG" xlink:type="simple">LMI</abbrev> 44–46 (44), <abbrev xmlns:xlink="http://www.w3.org/1999/xlink" xlink:title="Propodeal spine index" id="ABBRID0EBCAG" xlink:type="simple">PSLI</abbrev> 22–24 (23), <abbrev xmlns:xlink="http://www.w3.org/1999/xlink" xlink:title="Propodeal spine index" id="ABBRID0EFCAG" xlink:type="simple">PSLI2</abbrev> 23–25 (24), <abbrev xmlns:xlink="http://www.w3.org/1999/xlink" xlink:title="Petiolar node index" id="ABBRID0EJCAG" xlink:type="simple">PeNI</abbrev> 56–60 (58), <abbrev xmlns:xlink="http://www.w3.org/1999/xlink" xlink:title="Lateral petiole index" id="ABBRID0ENCAG" xlink:type="simple">LPeI</abbrev> 66–70 (68), <abbrev xmlns:xlink="http://www.w3.org/1999/xlink" xlink:title="Lateral postpetiole index" id="ABBRID0ERCAG" xlink:type="simple">LPpI</abbrev> 64–69 (66), <abbrev xmlns:xlink="http://www.w3.org/1999/xlink" xlink:title="Postpetiolar node index" id="ABBRID0EVCAG" xlink:type="simple">PpNI</abbrev> 71–75 (73), <abbrev xmlns:xlink="http://www.w3.org/1999/xlink" xlink:title="Postpetiole index" id="ABBRID0EZCAG" xlink:type="simple">PPI</abbrev> 124–127 (126) (all measurements in mm, indices as percentage).</p><p><bold><italic>Head</italic></bold> a little longer than wide (<abbrev xmlns:xlink="http://www.w3.org/1999/xlink" xlink:title="Cephalic index" id="ABBRID0EEDAG" xlink:type="simple">CI</abbrev> 92), posterior margin shallowly indented medially, sides slightly convex, rounding posteriorly into the broadly convex occipital corners. Clypeus with a distinct but shallow medial indentation and ca. 10–12 longitudinal costulae overlain on a very effaced shagreenate ground sculpture, the surface between the costulae almost smooth, moderately shining. Frontal carinae fading out behind the frontal lobes and merging with the remaining cephalic sculpture from the level of the anterior margin of the eyes, often broken behind this point, but occasionally fairly long and reaching to midway between the level of the posterior margin of the eyes and the occipital margin. Eyes large, situated at approximately the mid-length of the sides of the head and with 16–17 ommatidia in the longest row, ocelli absent. Mandibles weakly longitudinally rugose, with seven teeth. Psammophore well-developed, comprising a row of ca. 10–14 elongate J-shaped hairs on the ventral surface of the head behind the posterior margin of the buccal cavity, two rows of ca. five hairs each along the distal inner and outer ventral margins of each mandible and a cluster of four or five hairs proximally on the ventral mandibular margins. Antennal scapes short, stout, basally curved and distally thickened; when laid back, scapes fall short of the posterior margin of the head by ca. one-fifth of their length. Scapes with strong appressed pubescence, lacking erect setae, remaining antennal segments with sub-appressed pubescence. Scapes weakly longitudinally carinulate, the remaining antennal segments smooth and shining, unsculptured except for piligerous punctures. Dorsal surface of head with dense longitudinal costulae, ca. 22 between the frontal carinae at the level of the mid-point of the eyes; costulae approximately parallel medially but diverging posterolaterally toward the occipital corners, behind which they reflex and continue anterad on the lateral surface of the head, a few above, but most below the eyes. Spaces between the costulae shiny and almost smooth, with faint reticulate/shagreenate sculpture.</p><p><bold><italic>Mesosoma</italic></bold> laterally with irregular longitudinal costulae overlaid on a weak reticulate-punctate ground sculpture, anterodorsally with one continuous and several broken transverse marginal costulae; dorsally with effaced reticulate-punctate ground sculpture overlain by fairly uniform longitudinal costulae that continue running approximately parallel all the way to the pronotal margin, where they either fade out or join approximately at right angles with one of the transverse components. Propodeal spiracles round, situated slightly above the mid-height of the sides of the propodeum. Propodeal spines long and acute (<abbrev xmlns:xlink="http://www.w3.org/1999/xlink" xlink:title="Propodeal spine index" id="ABBRID0EPDAG" xlink:type="simple">PSLI</abbrev> 22–24). Declivity dorsally shallowly concave in dorsal view but straight ventrally. Ground sculpture of propodeum shagreenate to reticulate-punctate, overlain by costulae which are longitudinal on the dorsal face but transverse on the declivitous face and between the bases of the propodeal spines. Propodeal lobes broadly rounded.</p><p><bold><italic>Petiole</italic></bold> node in dorsal view subtrapezoidal, distinctly wider behind than in front and distinctly wider than long, in profile with a broadly rounded anterodorsal margin and an acute, slightly overhanging posterodorsal margin. Subpetiolar process a narrow lamella subtended by a short but distinct anteriorly orientated tooth. Dorsal surface of node usually with several irregular roughly concentric or whorled costulae, in some specimens the costulae are irregularly transverse.</p><p><bold><italic>Postpetiole</italic></bold> node distinctly broader than the petiole node in dorsal view, with irregular, slightly recurved transverse costulae over the entire dorsal surface, the anterior face of the node slightly concave, the posterior face slightly convex.</p><p><bold><italic>Gaster</italic></bold> with dense but fine basigastral costulae radiating over the anterior third of the first tergite, overlain on a dense shagreenate ground sculpture which weakens posteriorly. Sting present, weakly curved ventrad, with a distinct pennant-shaped lamellate appendage.</p><p><bold><italic>Legs</italic></bold> with fairly uniform shagreenate sculpture throughout.</p><p><bold><italic>Pilosity</italic></bold>: two pairs of erect setae are present on the dorsal surface of the head behind the frontal lobes; one about level with the anterior margin of the eyes and one close to the occipital corners. Standing hairs are absent from all dorsal surfaces of the mesosoma, petiole segments, the first and usually the second gastral segment (the latter occasionally with one to two pairs of very short suberect setae). Dorsal surfaces of head, petiole, postpetiole and gaster with scattered appressed pubescence, which is very sparse, reduced in length and appearing virtually absent from the dorsal mesosoma. Femora and tibiae with appressed to sub-appressed pubescence on all surfaces. Gastral sternites with appressed pubescence and long erect setae, which on the first sternite are concentrated medially and posteriorly.</p><p><bold><italic>Colour</italic></bold> mainly dark blackish brown, the mandibles a distinctly contrasting reddish brown; antennae, legs and peduncle of petiole similar to the mandibles but with the median portions of the femora and tibiae darker and similar to the body colour.</p><p>The type series is very consistent in overall appearance and colour, but there is some variation in the pattern of sculpture on the petiole node as indicated above. Worker measurements and proportions are quite consistent with measurement ranges 4–13% and index ranges 2–9% of their mean values.</p><p>
              <bold>Queen and male unknown.</bold>
            </p></tp:treatment-sec><tp:treatment-sec sec-type="etymology" id="SECID0ECFAG"><title>Etymology.</title><p><italic><tp:taxon-name><tp:taxon-name-part taxon-name-part-type="genus" reg="Tetramorium"/><tp:taxon-name-part taxon-name-part-type="species" reg="nama">nama</tp:taxon-name-part></tp:taxon-name></italic> refers to the local Nama people who, together with SANParks, jointly manage the Richtersveld National Park. The specific epithet is a noun in apposition and is thus invariant.</p></tp:treatment-sec><tp:treatment-sec sec-type="habitat" id="SECID0ESFAG"><title>Habitat and distribution.</title><p><italic><tp:taxon-name><tp:taxon-name-part taxon-name-part-type="genus" reg="Tetramorium">Tetramorium</tp:taxon-name-part> <tp:taxon-name-part taxon-name-part-type="species" reg="nama">nama</tp:taxon-name-part></tp:taxon-name></italic> sp. nov. is known only from a single collection of eight workers from one pitfall trap, which was situated in an area transitional between Lower Gariep Alluvial Vegetation and Noms Mountain Desert (<xref ref-type="bibr" rid="B11">Mucina and Rutherford 2006</xref>). The pitfall trap transect was located in open vegetation between closed thicket on the banks of the Orange River and alluvial terrace gravels further from the river. The site is located in the extreme north of the <abbrev xmlns:xlink="http://www.w3.org/1999/xlink" xlink:title="Richtersveld National Park" id="ABBRID0EHGAG" xlink:type="simple">RNP</abbrev> in the Namakwa district of the Northern Cape, South Africa; more extensive surveys in the surrounding region are required to determine the extent of occurrence of the species.</p></tp:treatment-sec><tp:treatment-sec><!--Section generated to contain objects referenced in tp:taxon-treatment.--><fig id="F3" position="float" orientation="portrait"><object-id xmlns:xlink="http://www.w3.org/1999/xlink" content-type="doi" xlink:type="simple">10.3897/zookeys.965.52735.figure3</object-id><object-id xmlns:xlink="http://www.w3.org/1999/xlink" content-type="arpha" xlink:type="simple">C820CF24-A6EE-5EDD-9ED4-FC4B6DF2AFE7</object-id><label>Figure 3.</label><caption><p><bold>A</bold> riverine fringe habitat in which <italic><tp:taxon-name><tp:taxon-name-part taxon-name-part-type="genus" reg="Tetramorium">Tetramorium</tp:taxon-name-part> <tp:taxon-name-part taxon-name-part-type="species" reg="nama">nama</tp:taxon-name-part></tp:taxon-name></italic> sp. nov. was collected, showing living vegetation dominated by <italic><tp:taxon-name><tp:taxon-name-part taxon-name-part-type="genus" reg="Euclea">Euclea</tp:taxon-name-part> <tp:taxon-name-part taxon-name-part-type="species" reg="pseudebenus">pseudebenus</tp:taxon-name-part></tp:taxon-name></italic> as well as numerous cut <italic><tp:taxon-name><tp:taxon-name-part taxon-name-part-type="genus" reg="Prosopis">Prosopis</tp:taxon-name-part> <tp:taxon-name-part taxon-name-part-type="species" reg="glandulosa">glandulosa</tp:taxon-name-part></tp:taxon-name></italic> (freshly cut and piles of dry branches) <bold>B</bold> alluvial terrace gravel and <bold>C</bold> alluvial fan habitats (in which <italic><tp:taxon-name><tp:taxon-name-part taxon-name-part-type="genus" reg="Tetramorium">T.</tp:taxon-name-part> <tp:taxon-name-part taxon-name-part-type="species" reg="pogonion">pogonion</tp:taxon-name-part></tp:taxon-name></italic> and <italic><tp:taxon-name><tp:taxon-name-part taxon-name-part-type="genus" reg="Tetramorium">T.</tp:taxon-name-part> <tp:taxon-name-part taxon-name-part-type="species" reg="rufescens">rufescens</tp:taxon-name-part></tp:taxon-name></italic> were collected) between the river and the rocky mountains to the southwest: the alluvial fan lies between the gravel terrace and the mountains.</p></caption><graphic xmlns:xlink="http://www.w3.org/1999/xlink" xlink:href="zookeys-965-055-g003.jpg" position="float" orientation="portrait" xlink:type="simple" id="oo_449151.jpg"><uri content-type="original_file" xlink:type="simple">https://binary.pensoft.net/fig/449151</uri></graphic></fig></tp:treatment-sec><ref-list><ref id="B10"><mixed-citation xmlns:xlink="http://www.w3.org/1999/xlink" xlink:type="simple"><person-group><name name-style="western"><surname>Mbanyana</surname><given-names>N</given-names></name><name name-style="western"><surname>Hita Garcia</surname><given-names>F</given-names></name><name name-style="western"><surname>Robertson</surname><given-names>HG</given-names></name><name name-style="western"><surname>Le Roux</surname><given-names>JJ</given-names></name></person-group> (<year>2018</year>) <article-title>A taxonomic revision of seed harvester ants of the <italic><tp:taxon-name><tp:taxon-name-part taxon-name-part-type="genus">Tetramorium</tp:taxon-name-part> <tp:taxon-name-part taxon-name-part-type="species">solidum</tp:taxon-name-part></tp:taxon-name></italic> group in southern Africa.</article-title><source>European Journal of Taxonomy</source><volume>454</volume>: <fpage>1</fpage>–<lpage>59</lpage>. <ext-link xlink:type="simple" ext-link-type="doi" xlink:href="10.5852/ejt.2018.454">https://doi.org/10.5852/ejt.2018.454</ext-link></mixed-citation></ref><ref id="B3"><mixed-citation xmlns:xlink="http://www.w3.org/1999/xlink" xlink:type="simple"><person-group><name name-style="western"><surname>Bolton</surname><given-names>B</given-names></name></person-group> (<year>1980</year>) <article-title>The ant tribe <tp:taxon-name><tp:taxon-name-part taxon-name-part-type="tribe">Tetramoriini</tp:taxon-name-part></tp:taxon-name>. The genus <italic><tp:taxon-name><tp:taxon-name-part taxon-name-part-type="genus">Tetramorium</tp:taxon-name-part></tp:taxon-name></italic> Mayr in the Ethiopian zoogeographical region.</article-title><source>Bulletin of the British Museum (Natural History) (Entomology)</source><volume>40</volume>: <fpage>193</fpage>–<lpage>384</lpage>. <ext-link xlink:type="simple" ext-link-type="doi" xlink:href="10.5281/zenodo.26845">https://doi.org/10.5281/zenodo.26845</ext-link></mixed-citation></ref><ref id="B11"><mixed-citation xmlns:xlink="http://www.w3.org/1999/xlink" xlink:type="simple"><person-group><name name-style="western"><surname>Mucina</surname><given-names>L</given-names></name><name name-style="western"><surname>Rutherford</surname><given-names>MC</given-names></name></person-group> (<year>2006</year>) The Vegetation of South Africa, Lesotho and Swaziland. Strelitzia 19. South African National Biodiversity Institute, Pretoria. ISBN: 978-1-919976-21-1</mixed-citation></ref></ref-list></tp:taxon-treatment>
