# Supplementary material for: A new species in the Tetramorium solidum-group (Hymenoptera, Formicidae, Myrmicinae) from the Richtersveld National Park, South Africa, with an assessment of threats and conservation status
Source: Zookeys. 2020 Sep 3;965:55–71. doi: 10.3897/zookeys.965.52735 (PMC7483424; doi:10.3897/zookeys.965.52735)
Supplement: Supplementary material 1 — File S1 [file zookeys-965-055-s001.xls]

## Sheet: Sheet1
Specimen code	Identification	Type status	Measurements:	EL	HL	HL2	HW	PH	PPH	PPL	PPW	PSL	PTH	PTL	PTW	PW	SL	WL	Indices:	CI	CI2	DMI	DPeI	DPpI	LMI	LPeI	LPpI	OI	PeNI	PPI	PpNI	PSLI	PSLI2	SI
casent0818735	Tetramorium nama Hawkes 2020	Paratype		0.325217	1.21103	1.16077	1.11254	0.547733	0.427917	0.286704	0.556292	0.271299	0.419358	0.282425	0.436475	0.74971	0.842996	1.24371		91.8672	95.8442	60.2804	154.545	194.03	44.0405	67.3469	67	29.232	58.2192	127.451	74.2009	22.4024	23.3722	75.7725
casent0818736	Tetramorium nama Hawkes 2020	Paratype		0.31837	1.22	1.1859	1.13062	0.547733	0.427917	0.273867	0.551157	0.275578	0.427917	0.290983	0.436475	0.731737	0.864392	1.25751		92.6742	95.339	58.1894	150	201.25	43.557	68	64	28.1588	59.6491	126.275	75.3216	22.5884	23.2379	76.4526
casent0818990	Tetramorium nama Hawkes 2020	Holotype		0.3081	1.206	1.1658	1.10148	0.556292	0.419358	0.290983	0.556292	0.282425	0.415079	0.290983	0.427917	0.736017	0.847275	1.31775		91.3333	94.4828	55.854	147.059	191.176	42.2153	70.1031	69.3878	27.9715	58.1395	130	75.5814	23.4183	24.2259	76.9215
casent0818991	Tetramorium nama Hawkes 2020	Paratype		0.303821	1.13565	1.1055	1.04018	0.537463	0.393683	0.265308	0.487825	0.269587	0.376567	0.265308	0.393683	0.684667	0.795925	1.16715		91.5929	94.0909	58.6614	148.387	183.871	46.0492	70.4545	67.3913	29.2086	57.5	123.913	71.25	23.7386	24.386	76.5184
casent0818992	Tetramorium nama Hawkes 2020	Paratype		0.3081	1.18087	1.13062	1.06028	0.541742	0.4108	0.265308	0.522058	0.262741	0.406521	0.269587	0.4108	0.727458	0.8216	1.21735		89.7872	93.7778	59.7575	152.381	196.774	44.5018	66.3158	64.5833	29.0585	56.4706	127.083	71.7647	22.2497	23.2385	77.4893
casent0818993	Tetramorium nama Hawkes 2020	Paratype		0.333775	1.20801	1.17083	1.11555	0.56485	0.415079	0.286704	0.539175	0.290983	0.419358	0.282425	0.436475	0.744575	0.847275	1.255		92.3461	95.279	59.3287	154.545	188.06	45.008	67.3469	69.0722	29.9202	58.6207	123.529	72.4138	24.0878	24.8528	75.9513
casent0818994	Tetramorium nama Hawkes 2020	Paratype		0.316658	1.20097	1.16077	1.09545	0.547733	0.4108	0.261029	0.522058	0.265308	0.403097	0.265308	0.419358	0.736017	0.813042	1.22362		91.2134	94.3723	60.1505	158.065	200	44.7632	65.8174	63.5417	28.9067	56.9767	124.49	70.9302	22.0911	22.8561	74.2199
Definitions:
Measurements
EL	Eye length: maximum diameter of the compound eye measured in oblique lateral view
HL	Head length: length of head measured in full-face view, from the midpoint of the clypeal margin to the midpoint of the occipital margin; where either of these margins is concave the measurement is taken from the midpoint of a line joining the anterior-most portions of the clypeus or the posterior-most portions of the occipital margin so that the impressions on these margins do not reduce HL
HL2	Head length 2: maximum distance from the midpoint of the anterior clypeal margin to the midpoint of the posterior margin of head, measured in full-face view; impressions on the anterior clypeal margin and the posterior head margin reduce HL2
HW	Head width: width of the head directly behind the eyes measured in full-face view
PH	Pronotal height: maximum height of the pronotum measured in lateral view
PPH	Postpetiole height: maximum height of the postpetiole measured in lateral view from the highest (median) point of the node to the ventral outline; the measuring line is placed at an orthogonal angle to the ventral outline of the node
PPL	Postpetiole length: maximum length of the postpetiole measured in lateral view
PPW	Postpetiole width: maximum width of the postpetiole measured in dorsal view
PSL	Propodeal spine length: in dorsofrontal view the tip of the measured spine, its base, and the centre of the propodeal concavity between the spines must all be in focus; using a dual-axis micrometer the spine length is measured from the tip of the spine to a virtual point at its base where the spine axis meets orthogonally with a line leading to the median point of the concavity
PTH	Petiolar node height: maximum height of the petiolar node measured in lateral view from the highest (median) point of the node to the ventral outline
PTL	Petiolar node length: maximum length of the dorsal face of the petiolar node from the anterodorsal to the posterodorsal angle, measured in lateral view
PTW	Petiolar node width: maximum width of the dorsal face of the petiolar node measured in dorsal view
PW	Pronotal width: maximum width of the pronotum measured in dorsal view
SL	Scape length: maximum scape length excluding basal condyle and neck
WL	Weber’s length: diagonal length of mesosoma in profile, from the junction of the pronotum and the cervical shield, to the posterior basal angle of the metapleuron
Indices
CI	Cephalic index: HW / HL × 100
CI2	Cephalic index 2: HW / HL2 × 100
DMI	Dorsal mesosoma index: PW / WL × 100
DPeI	Dorsal petiole index: PTW / PTL × 100
DPpI	Dorsal postpetiole index: PPW / PPL × 100
LMI	Lateral mesosoma index: PH / WL × 100
LPeI	Lateral petiole index: PTL / PTH × 100
LPpI	Lateral postpetiole index: PPL / PPH × 100
OI	Ocular index: EL / HW × 100
PeNI	Petiolar node index: PTW / PW × 100
PPI	Postpetiole index: PPW / PTW × 100
PpNI	Postpetiolar node index: PPW / PW × 100
PSLI	Propodeal spine index: PSL / HL × 100
PSLI2	Propodeal spine index: PSL / HL2 × 100
SI	Scape index: SL / HW × 100
